# Supplementary material for: Friend or Foe? Revising the Role of Oxygen in the Tribological Performance of Solid Lubricant MoS2
Source: ACS Appl Mater Interfaces. 2022 Dec 5;14(49):55051–61. doi: 10.1021/acsami.2c15706 (PMC9756294; doi:10.1021/acsami.2c15706)
Supplement: Supplementary file 2 — am2c15706_si_002.txt [file am2c15706_si_002.txt]

DATE:  2011-02-18  CONTRIBUTOR:  Aidan  Thompson,  athomps@sandia.gov  CITATION:  Chenoweth  et  al,  J  Phys  Chem  C,  112,  14645-14654  (2008)  COMMENT  Reactive  MD-force  field:  V/O/C/H  potential:  Chenoweth,  K.;  et  al.  J.  Phys.  Chem.  C,  2008,  112,  14645-14654.  
39  !  Number  of  general  parameters  
50.0000  !p(boc1)  
9.5469  !p(boc2)  
26.5405  !p(coa2)  
1.9940  !p(trip4)  
2.3157  !p(trip3)  
70.0000  !kc2  
1.0588  !p(ovun6)  
4.6000  !p(trip2)  
12.1176  !p(ovun7)  
13.3056  !p(ovun8)  
-51.4874  !p(trip1)  
0.0000  !Lower  Taper-radius  (swa)  
10.0000  !Upper  Taper-radius  (swb)  
0.0000  !not  used  
33.8667  !p(val7)  
6.0891  !p(lp1)  
1.0563  !p(val9)  
2.0384  !p(val10)  
6.1431  !not  used  
6.9290  !p(pen2)  
0.3989  !p(pen3)  
3.9954  !p(pen4)  
0.0000  !not  used  
5.7796  !p(tor2)  
10.0000  !p(tor3)  
1.9487  !p(tor4)  
0.0000  !not  used  
2.1645  !p(cot2)  
1.5591  !p(vdW1)  
0.1000  !Cutoff  for  bond  order*100  (cutoff)  
2.1365  !p(coa4)  
0.6991  !p(ovun4)  
50.0000  !p(ovun3)  
1.8512  !p(val8)  
0.0000  !not  used  
0.0000  !not  used  
0.0000  !not  used  
0.0000  !not  used  
2.6962  !p(coa3)  
6  !  Nr  of  atoms;  cov.r;  valency;a.m;Rvdw;Evdw;gammaEEM;cov.r2;#  
alfa;gammavdW;valency;Eunder;Eover;chiEEM;etaEEM;n.u.  
cov  r3;Elp;Heat  inc.;n.u.;n.u.;n.u.;n.u.  
ov/un;val1;n.u.;val3,vval4  
O  1.2477  2.0000  15.9990  1.9236  0.0904  1.0503  1.0863  6.0000  
10.2127  7.7719  4.0000  36.9573  116.0768  9.9995  9.2191  2.0000  
0.9088  1.0003  60.8726  20.4140  3.3754  0.2702  0.9745  0.0000  
-3.6141  2.7025  1.0493  4.0000  2.9225  0.0000  0.0000  0.0000  
H  0.7853  1.0000  1.0080  1.5904  0.0419  1.0206  -0.1000  1.0000  
9.3557  5.0518  1.0000  0.0000  121.1250  5.3200  7.4366  1.0000  
-0.1000  0.0000  62.4879  1.9771  3.3517  0.7571  1.0698  0.0000  
-15.7683  2.1488  1.0338  1.0000  2.8793  0.0000  0.0000  0.0000  
S  1.9186  2.0000  32.0600  1.8815  0.3236  0.7530  1.7593  6.0000  
9.0000  7.7719  4.0000  36.9573  116.0768  6.7704  8.2651  2.0000  
0.9088  1.0003  60.8726  20.4140  3.3754  0.2702  0.9745  0.0000  
-3.6141  2.7025  1.0493  4.0000  2.9225  0.0000  0.0000  0.0000  
Mo  2.3008  3.0000  50.9415  1.8842  0.2471  0.5518  0.1000  5.0000  
12.3750  5.2538  3.0000  0.0000  0.0000  1.9806  6.0331  0.0000  
-1.0000  0.0000  117.6300  23.2444  6.5966  1.0000  0.8563  0.0000  
-3.2973  2.3344  1.0338  6.0000  3.6411  0.0000  0.0000  0.0000  
C  1.37411453982  4.0000  12.0000  2.07225266901  0.142019242712  0.744868511896  1.17891108571  4.0000  
9.32047135289  1.51808403555  4.0000  0.0000  85.0  6.7638  6.0000  0.0000  
1.18  0.0000  181.0000  14.2732  24.4406  6.7313  0.8563  0.0000  
-4.01173704358  5.0000  1.0564  4.0000  2.9663  0.0000  0.0000  0.0000  
X  -0.1000  2.0000  1.0080  2.0000  0.0000  1.0000  -0.1000  6.0000  
10.0000  2.5000  4.0000  0.0000  0.0000  8.5000  1.5000  0.0000  
-0.1000  0.0000  -2.3700  8.7410  13.3640  0.6690  0.9745  0.0000  
-11.0000  2.7466  1.0338  6.2998  2.8793  0.0000  0.0000  0.0000  
12  !  Nr  of  bonds;  Edis1;LPpen;n.u.;pbe1;pbo5;13corr;pbo6  
pbe2;pbo3;pbo4;n.u.;pbo1;pbo2;ovcorr  
1  1  50.0000  150.0000  50.0000  -0.2802  -0.1244  1.0000  29.6439  0.9114  
0.2441  -0.1239  7.6487  1.0000  -0.1302  6.2919  1.0000  0.0000  
1  2  170.2316  0.0000  0.0000  -0.5931  0.0000  1.0000  6.0000  0.7140  
5.2267  1.0000  0.0000  1.0000  -0.0500  6.8315  0.0000  0.0000  
2  2  156.0973  0.0000  0.0000  -0.1377  0.0000  1.0000  6.0000  0.8240  
2.9907  1.0000  0.0000  1.0000  -0.0593  4.8358  0.0000  0.0000  
1  3  7.8873  6.2701  3.3146  -0.3873  -0.1613  1.0000  10.8851  1.0000  
0.5341  -0.3174  7.0303  1.0000  -0.1463  5.2913  0.0000  0.0000  
3  3  84.3765  31.1563  0.0000  -0.8610  -0.4781  1.0000  17.8574  0.3198  
0.4942  -0.2000  8.4125  1.0000  -0.2000  8.0000  1.0000  0.0000  
2  3  180.4373  0.0000  0.0000  -0.8074  0.0000  1.0000  6.0000  0.5514  
1.2490  1.0000  0.0000  1.0000  -0.0657  5.0451  0.0000  0.0000  
4  4  36.0707  0.0000  0.0000  0.1764  -0.3000  0.0000  16.0000  0.1020  
0.0350  -0.3000  16.0000  1.0000  -0.0587  8.4813  0.0000  0.0000  
3  4  89.807  42.8437  21.1517  0.0292  -0.3429  1.0000  23.0918  0.0672  
0.5128  -0.2913  18.5746  1.0000  -0.1895  4.2881  1.0000  0.0000  
2  4  112.6739  0.0000  0.0000  0.1669  -0.3000  0.0000  36.0000  0.0751  
-0.4510  -0.2500  20.0000  1.0000  -0.0822  6.4179  0.0000  0.0000  
1  4  96.4527  51.4265  25.7855  0.0302  -0.313  1.0000  24.701  0.0672  
0.5765  -0.264  20.6261  1.0000  -0.1775  4.5089  1.0000  0.0000  
5  5  81.4692722115  107.937821111  41.393846  0.522727237279  -0.358542059182  1.1122  32.6068742719  0.8  
6.2582496764  -0.170799619087  8.0804  1.0000  -0.056613559006  8.23611935188  1.0000  0.0000  
4  5  120.0000  80.0000  40.0000  0.031875664219943714  -0.3000  1.0000  10.0000  0.9500  
0.7179591645365154  -0.3000  7.0000  1.0000  -0.2000  5.0000  1.0000  0.0000  
7  !  Nr  of  off-diagonal  terms;  Ediss;Ro;gamma;rsigma;rpi;rpi2  
1  2  0.1219  1.4000  9.8442  1.1203  -1.0000  -1.0000  
2  3  0.0344  1.6800  10.3247  0.9013  -1.0000  -1.0000  
1  3  0.1131  1.8523  9.8442  1.2775  1.1342  1.0621  
1  4  0.095  2.1999  9.9737  1.9500  1.7500  1.6500  
2  4  0.1211  1.6565  10.7328  1.4538  -1.0000  -1.0000  
3  4  0.095  2.4558  9.4382  2.0000  1.8000  1.7000  
4  5  0.1300  1.8000  12.0000  2.0000  1.8000  1.6000  
42  !  Nr  of  angles;at1;at2;at3;Thetao,o;ka;kb;pv1;pv2  
1  1  1  80.7324  30.4554  0.9953  0.0000  1.6310  50.0000  1.0783  
1  1  2  65.2527  14.3185  6.2977  0.0000  0.5645  0.0000  1.1530  
2  1  2  70.0840  25.3540  3.4508  0.0000  0.0050  0.0000  3.0000  
1  2  2  0.0000  0.0000  6.0000  0.0000  0.0000  0.0000  1.0400  
1  2  1  0.0000  3.4110  7.7350  0.0000  0.0000  0.0000  1.0400  
2  2  2  0.0000  27.9213  5.8635  0.0000  0.0000  0.0000  1.0400  
1  1  3  49.5561  7.3771  4.9568  0.0000  0.7533  15.9906  1.0010  
3  1  3  77.1171  39.8746  2.5403  -24.3902  1.7740  -42.9758  2.1240  
2  1  3  65.0000  14.2057  4.8649  0.0000  0.3504  0.0000  1.7185  
1  3  1  74.3994  44.7500  0.7982  0.0000  3.0000  0.0000  1.0528  
1  3  3  77.9854  36.6201  2.0201  0.0000  0.7434  67.0264  3.0000  
3  3  3  70.3671  5.7180  7.0000  0.0000  0.3683  0.0000  2.4869  
1  3  2  71.5018  21.7062  0.4735  0.0000  0.5186  0.0000  1.1793  
2  3  3  84.9468  23.3540  1.5057  0.0000  2.6374  0.0000  1.3023  
2  3  2  77.0645  10.4737  1.2895  0.0000  0.9924  0.0000  1.1043  
1  2  3  0.0000  5.0000  3.0000  0.0000  1.0000  0.0000  1.5000  
3  2  3  0.0000  0.0148  6.0000  0.0000  0.0000  0.0000  1.0400  
2  2  3  0.0000  9.7025  6.0000  0.0000  0.0000  0.0000  1.0400  
3  4  3  67.4875  22.121  1.0274  0.0001  2.4598  0.0013  1.1641  
4  3  4  103.447  48.5961  5.5099  0.003  1.0456  0.0023  2.9725  
3  3  4  35.9439  4.0356  1.3994  -0.0022  1.957  0.0054  1.8978  
1  3  4  77.0021  5.5386  4.0  0.0000  1.6109  0.0000  1.1374  
2  3  4  100.0000  12.7432  1.5773  0.0000  1.3885  0.0000  3.8809  
3  4  4  33.7234  3.1256  3.4998  -0.0003  0.7519  -0.0015  2.3059  
1  1  4  39.154  5.5256  1.6801  -0.0022  1.9998  0.0054  1.9487  
2  1  4  70.0000  7.0700  2.0000  0.0000  1.0000  0.0000  1.2000  
3  1  4  86.9155  51.1417  1.9258  0.0000  1.1926  0.0000  1.1939  
1  2  4  0.0000  5.0000  2.0000  0.0000  1.0000  0.0000  1.2000  
2  2  4  0.0000  9.0000  2.0000  0.0000  1.0000  0.0000  1.2000  
3  2  4  0.0000  5.9843  1.8885  0.0000  1.0000  0.0000  1.2456  
1  4  1  99.9997  27.2776  1.6319  0.0001  3.1177  0.0013  1.3949  
1  4  2  70.0000  6.0546  1.0000  0.0000  1.0000  0.0000  1.2000  
1  4  3  74.1121  28.8396  3.8864  0.0000  0.7061  0.0000  2.4006  
2  4  2  65.0000  11.6200  1.0000  0.0000  1.0000  0.0000  1.2000  
2  4  3  60.4260  22.5101  3.6090  0.0000  1.0000  0.0000  1.2953  
1  4  4  37.0923  5.665  3.9928  -0.0003  0.8353  -0.0015  2.9376  
4  1  4  74.0748  25.6818  1.2901  0.0001  1.9999  0.0013  1.4848  
5  5  5  73.28352085  44.4974990216  1.23240430193  0.0000  0.00531652917562  0.372018777178  2.63521877827  
5  4  5  50.0000  40.0000  4.0000  0.0000  1.0000  0.0000  1.2000  
4  5  4  88.0000  20.0000  4.0000  0.0000  1.0000  0.0000  1.2000  
4  4  5  80.0000  10.0000  3.0000  0.0000  1.0000  0.0000  1.2000  
4  5  5  70.0000  10.0000  3.0000  0.0000  1.0000  0.0000  1.2000  
34  !  Nr  of  torsions;at1;at2;at3;at4;;V1;V2;V3;V2(BO);vconj;n.u;n  
1  1  1  1  -2.5000  -25.0000  1.0000  -2.5000  -1.0000  0.0000  0.0000  
1  1  1  2  -0.2500  31.2596  0.1709  -4.6391  -1.9002  0.0000  0.0000  
2  1  1  2  -0.1770  30.0252  0.4340  -5.0019  -2.0697  0.0000  0.0000  
1  1  1  3  -0.7098  22.2951  0.0060  -2.5000  -2.1688  0.0000  0.0000  
2  1  1  3  -0.3568  22.6472  0.6045  -4.0088  -1.0000  0.0000  0.0000  
3  1  1  3  -0.0528  6.8150  0.7498  -5.0913  -1.0000  0.0000  0.0000  
1  1  3  1  2.0007  25.5641  -0.0608  -2.6456  -1.1766  0.0000  0.0000  
1  1  3  2  -1.1953  42.1545  -1.0000  -8.0821  -1.0000  0.0000  0.0000  
2  1  3  1  -0.9284  34.3952  0.7285  -2.5440  -2.4641  0.0000  0.0000  
2  1  3  2  -2.5000  79.6980  1.0000  -3.5697  -2.7501  0.0000  0.0000  
1  1  3  3  -0.0179  5.0603  -0.1894  -2.5000  -2.0399  0.0000  0.0000  
2  1  3  3  -0.5583  80.0000  1.0000  -4.4000  -3.0000  0.0000  0.0000  
3  1  3  1  -2.5000  76.0427  -0.0141  -3.7586  -2.9000  0.0000  0.0000  
3  1  3  2  0.0345  78.9586  -0.6810  -4.1777  -3.0000  0.0000  0.0000  
3  1  3  3  -2.5000  66.3525  0.3986  -3.0293  -3.0000  0.0000  0.0000  
1  3  3  1  2.5000  -0.5332  1.0000  -3.5096  -2.9000  0.0000  0.0000  
1  3  3  2  -2.5000  3.3219  0.7180  -5.2021  -2.9330  0.0000  0.0000  
2  3  3  2  2.2500  -6.2288  1.0000  -2.6189  -1.0000  0.0000  0.0000  
1  3  3  3  0.0531  -17.3983  1.0000  -2.5000  -2.1584  0.0000  0.0000  
2  3  3  3  0.4723  -12.4144  -1.0000  -2.5000  -1.0000  0.0000  0.0000  
3  3  3  3  1.8235  -11.0688  -0.4137  -2.7875  0.0000  0.0000  0.0000  
0  1  2  0  0.0000  0.0000  0.0000  0.0000  0.0000  0.0000  0.0000  
0  2  2  0  0.0000  0.0000  0.0000  0.0000  0.0000  0.0000  0.0000  
0  2  3  0  0.0000  0.1000  0.0200  -2.5415  0.0000  0.0000  0.0000  
0  1  1  0  0.0000  50.0000  0.3000  -4.0000  -2.0000  0.0000  0.0000  
0  3  3  0  0.5511  25.4150  1.1330  -5.1903  -1.0000  0.0000  0.0000  
2  3  4  3  0.6439  21.4220  -0.6344  -5.5022  0.0000  0.0000  0.0000  
1  3  4  3  -0.5000  26.4579  -1.0000  -6.1063  0.0000  0.0000  0.0000  
1  1  3  4  -0.5000  5.9300  -1.0000  -6.1328  0.0000  0.0000  0.0000  
2  1  3  4  1.5000  13.6826  0.1478  -2.9478  0.0000  0.0000  0.0000  
4  3  3  4  -0.0058  70.9261  -0.9273  -3.8039  0.0000  0.0000  0.0000  
3  3  4  3  1.3285  47.0378  0.2084  -4.662  0.0000  0.0000  0.0000  
4  3  4  3  0.0000  0.0000  0.0000  -9.0000  0.0000  0.0000  0.0000  
5  5  5  5  2.12672698331  26.8713  0.5160439  -8.91222819776  -2.83162173277  0.0000  0.0000  
1  !  Nr  of  hydrogen  bonds;at1;at2;at3;Rhb;Dehb;vhb1  
3  2  3  2.1082  -2.5000  3.0000  23.0000  
